# Supplementary material for: A Monoclonal Antibody with a High Affinity for Ricin Isoforms D and E Provides Strong Protection against Ricin Poisoning
Source: Toxins (Basel). 2024 Sep 24;16(10):412. doi: 10.3390/toxins16100412 (PMC11510859; doi:10.3390/toxins16100412)
Supplement: Supplementary file 1 [file toxins-16-00412-s001.zip]

Archive with 1 entries (1 files):
- toxins-3220911-supplementary-need update 9.29.pdf
